# Supplementary material for: Ultrasound Evaluation of Plantar Fascia in Individuals with Charcot–Marie–Tooth Disease: An Exploratory Study
Source: Life (Basel). 2025 Nov 12;15(11):1741. doi: 10.3390/life15111741 (PMC12654180; doi:10.3390/life15111741)
Supplement: Supplementary file 1 [file life-15-01741-s001.zip]

Archive with 1 entries (1 files):
- life-3925894-supplementary.xlsx
