# Supplementary material for: Ultrasound Evaluation of Plantar Fascia in Individuals with Charcot–Marie–Tooth Disease: An Exploratory Study
Source: Life (Basel). 2025 Nov 12;15(11):1741. doi: 10.3390/life15111741 (PMC12654180; doi:10.3390/life15111741)
Supplement: Supplementary file 1 [file life-15-01741-s001.zip › life-3925894-supplementary.xlsx]

## Sheet: Raw Data
Patient ID	Gender (1:F ; 2:M)	Age	CMT subtype (1:CMT1A; 2:CMT2; 3:CMTX1; 4:CMT4; 5:on going; 6: HNPP)	US thickness (mm) right	US thickness (mm) left	US POWER-DOPPLER right (1:yes; 2:no)	US POWER-DOPPLER left (1:yes; 2:no)	US echogenicity right (1:no presence of hypoechogenicity and preserved fibrillar structure; 2: hypoechoic fascia with moderately disrupted fibrillar structure; 3: hypoechogenic fascia with severely disrupted fibrillar) structure	US echogenicityleft (1:no presence of hypoechogenicity and preserved fibrillar structure; 2: hypoechoic fascia with moderately disrupted fibrillar structure; 3: hypoechogenic fascia with severely disrupted fibrillar structure)	Tinetti Balance Scale	10 meter walk test (m/s)	WALK12	SPPB	CMT-ES
ID 1	1	67	1	3.2	3.6	2	2	3	3	21	0.75	35	6	9
ID 2	2	34	1	2.8	2.9	2	2	1	1	28	0.98	12	9	1
ID 3	2	41	1	3.5	3.4	2	1	1	3	25	0.91	16	9	3
ID 4	1	28	1	3.2	3.5	2	2	2	1	24	1.1	20	10	5
ID 5	2	68	4	3.3	3.6	1	2	1	1	14	0.36	52	3	6
ID 6	2	48	1	4.2	5.6	2	2	3	3	25	0.9	25	6	5
ID 7	1	19	1	2.1	2.3	2	2	1	2	26	0.8	17	10	2
ID 8	1	78	5	4	3	2	2	3	3	16	0.47	59	3	9
ID 9	1	46	5	3.6	3.8	2	2	1	2	22	1	30	10	3
ID 10	1	68	5	3.1	2.8	2	2	1	1	25	0.97	23	9	4
ID 11	2	29	1	3.4	4.6	2	2	2	2	24	0.66	49	7	7
ID 12	1	53	1	2.9	3.6	2	2	2	2	19	0.38	42	3	9
ID 13	2	60	2	3	4.4	2	2	1	3	12	0.6	52	1	6
ID 14	2	50	3	2.5	2.7	2	2	1	1	15	0.79	40	3	10
ID 15	2	28	5	2.9	3.4	2	2	1	1	26	0.87	29	8	4
ID 16	1	47	1	3.2	4.1	2	1	2	2	10	0.66	57	1	17
ID 17	1	48	1	2.1	2.1	2	2	1	3	19	0.84	45	3	8
ID 18	1	72	1	3.8	3.3	2	2	2	3	14	0.92	49	4	5
ID 19	1	34	1	2.7	3.7	2	2	1	1	20	1.11	41	5	7
ID 20	2	51	2	2.1	3.6	2	2	1	1	26	1.01	24	9	1
ID 21	1	41	1	2.6	6.7	2	2	1	1	26	0.97	25	10	2
ID 22	1	40	1	2.4	2.3	2	2	1	1	21	1	29	10	7
ID 23	1	64	1	4.1	2.9	2	2	3	2	27	0.83	19	6	7
ID 24	2	56	6	2.5	3.5	2	2	1	1	27	0.81	36	8	5
ID 25	2	23	1	2.9	2.5	2	2	2	1	27	0.93	25	9	8
ID 26	2	67	1	2.9	3	2	2	2	2	21	0.79	46	6	8
